# Supplementary material for: Bayesian hierarchical clustering for microarray time series data with replicates and outlier measurements
Source: BMC Bioinformatics. 2011 Oct 13;12:399. doi: 10.1186/1471-2105-12-399 (PMC3228548; doi:10.1186/1471-2105-12-399)
Supplement: Additional file 2 — Genes lists and cluster plots. Gene lists and cluster eps files for the S. cerevisiae 1, S. cerevisiae 2, E. coli and H. sapiens data sets using BHC with both squared exponential (BHC-SE) and cubic (BHC-C) covariances. For each covariance option, results are given for the single model likelihood, mixture model likelihood, and including replicate information. [file 1471-2105-12-399-S2.ZIP]

Archive with 131 entries (76 files):
- Data_and_clusters/
- Data_and_clusters/.DS_Store
- __MACOSX/
- __MACOSX/Data_and_clusters/
- __MACOSX/Data_and_clusters/._.DS_Store
- Data_and_clusters/E_coli/
- Data_and_clusters/E_coli/.DS_Store
- __MACOSX/Data_and_clusters/E_coli/
- __MACOSX/Data_and_clusters/E_coli/._.DS_Store
- Data_and_clusters/E_coli/BHC_C/
- Data_and_clusters/E_coli/BHC_C/CubicClusters.eps
- Data_and_clusters/E_coli/BHC_C/CubicEcoli_clusteredGenes.csv
- __MACOSX/Data_and_clusters/E_coli/BHC_C/
- __MACOSX/Data_and_clusters/E_coli/BHC_C/._CubicEcoli_clusteredGenes.csv
- Data_and_clusters/E_coli/BHC_C_Mixture/
- Data_and_clusters/E_coli/BHC_C_Mixture/CubicRobustClusters.eps
- Data_and_clusters/E_coli/BHC_C_Mixture/CubicRobustEcoli_clusteredGenes.csv
- __MACOSX/Data_and_clusters/E_coli/BHC_C_Mixture/
- __MACOSX/Data_and_clusters/E_coli/BHC_C_Mixture/._CubicRobustEcoli_clusteredGenes.csv
- Data_and_clusters/E_coli/BHC_C_Reps/
- Data_and_clusters/E_coli/BHC_C_Reps/CubicRepsClusters.eps
- Data_and_clusters/E_coli/BHC_C_Reps/CubicRepsEcoli_clusteredGenes.csv
- __MACOSX/Data_and_clusters/E_coli/BHC_C_Reps/
- __MACOSX/Data_and_clusters/E_coli/BHC_C_Reps/._CubicRepsEcoli_clusteredGenes.csv
- Data_and_clusters/E_coli/BHC_SE/
- Data_and_clusters/E_coli/BHC_SE/SeClusters.eps
- Data_and_clusters/E_coli/BHC_SE/SeEcoli_clusteredGenes.csv
- __MACOSX/Data_and_clusters/E_coli/BHC_SE/
- __MACOSX/Data_and_clusters/E_coli/BHC_SE/._SeEcoli_clusteredGenes.csv
- Data_and_clusters/E_coli/BHC_SE_Mixture/
- Data_and_clusters/E_coli/BHC_SE_Mixture/SeRobustClusters.eps
- Data_and_clusters/E_coli/BHC_SE_Mixture/SeRobustEcoli_clusteredGenes.csv
- __MACOSX/Data_and_clusters/E_coli/BHC_SE_Mixture/
- __MACOSX/Data_and_clusters/E_coli/BHC_SE_Mixture/._SeRobustEcoli_clusteredGenes.csv
- Data_and_clusters/E_coli/BHC_SE_Reps/
- Data_and_clusters/E_coli/BHC_SE_Reps/SeRepsClusters.eps
- Data_and_clusters/E_coli/BHC_SE_Reps/SeRepsEcoli_clusteredGenes.csv
- __MACOSX/Data_and_clusters/E_coli/BHC_SE_Reps/
- __MACOSX/Data_and_clusters/E_coli/BHC_SE_Reps/._SeRepsEcoli_clusteredGenes.csv
- Data_and_clusters/H_sapiens/
- Data_and_clusters/H_sapiens/.DS_Store
- __MACOSX/Data_and_clusters/H_sapiens/
- __MACOSX/Data_and_clusters/H_sapiens/._.DS_Store
- Data_and_clusters/H_sapiens/BHC_C/
- Data_and_clusters/H_sapiens/BHC_C/CubicClusters.eps
- Data_and_clusters/H_sapiens/BHC_C/CubicTcell_clusteredGenes.csv
- __MACOSX/Data_and_clusters/H_sapiens/BHC_C/
- __MACOSX/Data_and_clusters/H_sapiens/BHC_C/._CubicTcell_clusteredGenes.csv
- Data_and_clusters/H_sapiens/BHC_C_Mixture/
- Data_and_clusters/H_sapiens/BHC_C_Mixture/CubicRobustClusters.eps
- Data_and_clusters/H_sapiens/BHC_C_Mixture/CubicRobustTcell_clusteredGenes.csv
- __MACOSX/Data_and_clusters/H_sapiens/BHC_C_Mixture/
- __MACOSX/Data_and_clusters/H_sapiens/BHC_C_Mixture/._CubicRobustTcell_clusteredGenes.csv
- Data_and_clusters/H_sapiens/BHC_C_Reps/
- Data_and_clusters/H_sapiens/BHC_C_Reps/CubicRepsClusters.eps
- Data_and_clusters/H_sapiens/BHC_C_Reps/CubicRepsTcell_clusteredGenes.csv
- __MACOSX/Data_and_clusters/H_sapiens/BHC_C_Reps/
- __MACOSX/Data_and_clusters/H_sapiens/BHC_C_Reps/._CubicRepsTcell_clusteredGenes.csv
- Data_and_clusters/H_sapiens/BHC_SE/
- Data_and_clusters/H_sapiens/BHC_SE/SeClusters.eps
- Data_and_clusters/H_sapiens/BHC_SE/SeTcell_clusteredGenes.csv
- __MACOSX/Data_and_clusters/H_sapiens/BHC_SE/
- __MACOSX/Data_and_clusters/H_sapiens/BHC_SE/._SeTcell_clusteredGenes.csv
- Data_and_clusters/H_sapiens/BHC_SE_Mixture/
- Data_and_clusters/H_sapiens/BHC_SE_Mixture/SeRobustClusters.eps
- Data_and_clusters/H_sapiens/BHC_SE_Mixture/SeRobustTcell_clusteredGenes.csv
- __MACOSX/Data_and_clusters/H_sapiens/BHC_SE_Mixture/
- __MACOSX/Data_and_clusters/H_sapiens/BHC_SE_Mixture/._SeRobustTcell_clusteredGenes.csv
- Data_and_clusters/H_sapiens/BHC_SE_Reps/
- Data_and_clusters/H_sapiens/BHC_SE_Reps/SeRepsClusters.eps
- Data_and_clusters/H_sapiens/BHC_SE_Reps/SeRepsTcell_clusteredGenes.csv
- __MACOSX/Data_and_clusters/H_sapiens/BHC_SE_Reps/
- __MACOSX/Data_and_clusters/H_sapiens/BHC_SE_Reps/._SeRepsTcell_clusteredGenes.csv
- Data_and_clusters/S_cerevisiae_1/
- Data_and_clusters/S_cerevisiae_1/.DS_Store
- __MACOSX/Data_and_clusters/S_cerevisiae_1/
- __MACOSX/Data_and_clusters/S_cerevisiae_1/._.DS_Store
- Data_and_clusters/S_cerevisiae_1/BHC_C/
- Data_and_clusters/S_cerevisiae_1/BHC_C/169Cubic_clusteredGenes.csv
- __MACOSX/Data_and_clusters/S_cerevisiae_1/BHC_C/
- __MACOSX/Data_and_clusters/S_cerevisiae_1/BHC_C/._169Cubic_clusteredGenes.csv
- Data_and_clusters/S_cerevisiae_1/BHC_C/CubicClusters.eps
- Data_and_clusters/S_cerevisiae_1/BHC_C_Mixture/
- Data_and_clusters/S_cerevisiae_1/BHC_C_Mixture/169CubicRobust_clusteredGenes.csv
- __MACOSX/Data_and_clusters/S_cerevisiae_1/BHC_C_Mixture/
- __MACOSX/Data_and_clusters/S_cerevisiae_1/BHC_C_Mixture/._169CubicRobust_clusteredGenes.csv
- Data_and_clusters/S_cerevisiae_1/BHC_C_Mixture/CubicRobustClusters.eps
- Data_and_clusters/S_cerevisiae_1/BHC_SE/
- Data_and_clusters/S_cerevisiae_1/BHC_SE/169Se_clusteredGenes.csv
- __MACOSX/Data_and_clusters/S_cerevisiae_1/BHC_SE/
- __MACOSX/Data_and_clusters/S_cerevisiae_1/BHC_SE/._169Se_clusteredGenes.csv
- Data_and_clusters/S_cerevisiae_1/BHC_SE/SeClusters.eps
- Data_and_clusters/S_cerevisiae_1/BHC_SE_Mixture/
- Data_and_clusters/S_cerevisiae_1/BHC_SE_Mixture/169SeRobust_clusteredGenes.csv
- __MACOSX/Data_and_clusters/S_cerevisiae_1/BHC_SE_Mixture/
- __MACOSX/Data_and_clusters/S_cerevisiae_1/BHC_SE_Mixture/._169SeRobust_clusteredGenes.csv
- Data_and_clusters/S_cerevisiae_1/BHC_SE_Mixture/SeRobustClusters.eps
- Data_and_clusters/S_cerevisiae_2/
- Data_and_clusters/S_cerevisiae_2/.DS_Store
- __MACOSX/Data_and_clusters/S_cerevisiae_2/
- __MACOSX/Data_and_clusters/S_cerevisiae_2/._.DS_Store
- Data_and_clusters/S_cerevisiae_2/BHC_C/
- Data_and_clusters/S_cerevisiae_2/BHC_C/CubicClusters.eps
- Data_and_clusters/S_cerevisiae_2/BHC_C/CubicSPhase_clusteredGenes.csv
- __MACOSX/Data_and_clusters/S_cerevisiae_2/BHC_C/
- __MACOSX/Data_and_clusters/S_cerevisiae_2/BHC_C/._CubicSPhase_clusteredGenes.csv
- Data_and_clusters/S_cerevisiae_2/BHC_C_Mixture/
- Data_and_clusters/S_cerevisiae_2/BHC_C_Mixture/CubicRobustClusters.eps
- Data_and_clusters/S_cerevisiae_2/BHC_C_Mixture/CubicRobustSPhase_clusteredGenes.csv
- __MACOSX/Data_and_clusters/S_cerevisiae_2/BHC_C_Mixture/
- __MACOSX/Data_and_clusters/S_cerevisiae_2/BHC_C_Mixture/._CubicRobustSPhase_clusteredGenes.csv
- Data_and_clusters/S_cerevisiae_2/BHC_C_Reps/
- Data_and_clusters/S_cerevisiae_2/BHC_C_Reps/CubicRepsClusters.eps
- Data_and_clusters/S_cerevisiae_2/BHC_C_Reps/CubicRepsSPhase_clusteredGenes.csv
- __MACOSX/Data_and_clusters/S_cerevisiae_2/BHC_C_Reps/
- __MACOSX/Data_and_clusters/S_cerevisiae_2/BHC_C_Reps/._CubicRepsSPhase_clusteredGenes.csv
- Data_and_clusters/S_cerevisiae_2/BHC_SE/
- Data_and_clusters/S_cerevisiae_2/BHC_SE/SeClusters.eps
- Data_and_clusters/S_cerevisiae_2/BHC_SE/SeSPhase_clusteredGenes.csv
- __MACOSX/Data_and_clusters/S_cerevisiae_2/BHC_SE/
- __MACOSX/Data_and_clusters/S_cerevisiae_2/BHC_SE/._SeSPhase_clusteredGenes.csv
- Data_and_clusters/S_cerevisiae_2/BHC_SE_Mixture/
- Data_and_clusters/S_cerevisiae_2/BHC_SE_Mixture/SeRobustClusters.eps
- Data_and_clusters/S_cerevisiae_2/BHC_SE_Mixture/SeRobustSPhase_clusteredGenes.csv
- __MACOSX/Data_and_clusters/S_cerevisiae_2/BHC_SE_Mixture/
- __MACOSX/Data_and_clusters/S_cerevisiae_2/BHC_SE_Mixture/._SeRobustSPhase_clusteredGenes.csv
- Data_and_clusters/S_cerevisiae_2/BHC_SE_Reps/
- Data_and_clusters/S_cerevisiae_2/BHC_SE_Reps/SeRepsClusters.eps
- Data_and_clusters/S_cerevisiae_2/BHC_SE_Reps/SeRepsSPhase_clusteredGenes.csv
- __MACOSX/Data_and_clusters/S_cerevisiae_2/BHC_SE_Reps/
- __MACOSX/Data_and_clusters/S_cerevisiae_2/BHC_SE_Reps/._SeRepsSPhase_clusteredGenes.csv
