# Supplementary material for: Bayesian hierarchical clustering for microarray time series data with replicates and outlier measurements
Source: BMC Bioinformatics. 2011 Oct 13;12:399. doi: 10.1186/1471-2105-12-399 (PMC3228548; doi:10.1186/1471-2105-12-399)
Supplement: Additional file 2 — Genes lists and cluster plots. Gene lists and cluster eps files for the S. cerevisiae 1, S. cerevisiae 2, E. coli and H. sapiens data sets using BHC with both squared exponential (BHC-SE) and cubic (BHC-C) covariances. For each covariance option, results are given for the single model likelihood, mixture model likelihood, and including replicate information. [file 1471-2105-12-399-S2.ZIP › Data_and_clusters/S_cerevisiae_2/BHC_C/CubicSPhase_clusteredGenes.csv]

1	YOL088C	1
1	YGL055W	1
1	YBR138C	1
1	YOL069W	1
1	YPL158C	1
1	YNL078W	1
2	YHR146W	2
2	YIL158W	2
2	YMR001C	2
2	YPL141C	2
2	YJR092W	2
2	YDR146C	2
2	YML034W	2
2	YCL014W	2
2	YGL021W	2
2	YOR025W	2
3	YML125C	3
3	YBR038W	3
3	YOL030W	3
3	YMR011W	3
3	YDL117W	3
3	YNL176C	3
3	YLR079W	3
3	YDR481C	3
3	YOL070C	3
3	YLR194C	3
3	YNL192W	3
3	YNL037C	3
4	YCL040W	4
4	YGL037C	4
4	YDR001C	4
4	YKL103C	4
4	YML100W	4
4	YOR230W	4
4	YHR113W	4
4	YMR253C	4
4	YKL151C	4
4	YBR139W	4
4	YGR086C	4
4	YOR273C	4
4	YNL015W	4
4	YLR438W	4
4	YGR044C	4
4	YMR031C	4
4	YHR137W	4
4	YER150W	4
5	YOR023C	5
5	YOR152C	5
5	YPR149W	5
5	YOR018W	5
5	YDR276C	5
5	YFL044C	5
5	YKL052C	5
6	YNR044W	6
6	YNL058C	6
6	YMR032W	6
6	YCL027W	6
6	YBR008C	6
6	YLR303W	6
6	YDR077W	6
6	YJR148W	6
6	YNL327W	6
6	YDR353W	6
6	YPL061W	6
6	YKL104C	6
7	YIL066C	7
7	YML110C	7
7	YNL134C	7
7	YOL016C	7
7	YKL096W	7
8	YML058W	8
8	YIL106W	8
8	YOR153W	8
8	YNR067C	8
8	YHR023W	8
8	YLR190W	8
8	YKL164C	8
9	YLR121C	9
9	YDL227C	9
9	YDL089W	9
9	YDR055W	9
10	YGL207W	10
10	YNL231C	10
10	YLR050C	10
10	YBR067C	10
10	YER149C	10
10	YJL137C	10
10	YOR176W	10
10	YKL035W	10
10	YJL078C	10
10	YJL194W	10
10	YIL162W	10
10	YHR152W	10
10	YOR075W	10
10	YAR071W	10
10	YGR041W	10
10	YMR048W	10
10	YFL008W	10
10	YGR042W	10
11	YKL130C	11
11	YHL028W	11
11	YJR137C	11
11	YKL001C	11
11	YGL184C	11
11	YLR058C	11
11	YER091C	11
11	YER042W	11
11	YOL158C	11
11	YPL075W	11
11	YJL051W	11
11	YLR214W	11
11	YOR058C	11
11	YML064C	11
11	YGR230W	11
12	YPL014W	12
12	YNL289W	12
12	YNR050C	12
12	YBR071W	12
12	YNL263C	12
12	YIL140W	12
12	YNL300W	12
12	YNL312W	12
13	YKL067W	13
13	YDR503C	13
13	YOR321W	13
13	YPR075C	13
13	YEL047C	13
14	YPL163C	14
14	YGR153W	14
14	YAL053W	14
14	YMR238W	14
14	YLR209C	14
14	YGR189C	14
14	YKR013W	14
14	YLR343W	14
14	YGL038C	14
14	YDL103C	14
14	YLR151C	14
14	YDR307W	14
14	YMR055C	14
15	YMR295C	15
15	YLR373C	15
15	YLR437C	15
15	YPL127C	15
15	YJL118W	15
15	YOR372C	15
15	YER003C	15
15	YGR099W	15
15	YNR009W	15
15	YNL126W	15
15	YPR141C	15
15	YEL061C	15
16	YMR003W	16
16	YMR215W	16
16	YIL131C	16
16	YDR089W	16
16	YER032W	16
16	YGL216W	16
16	YMR163C	16
16	YOL012C	16
16	YKR037C	16
16	YJL092W	16
16	YOR073W	16
16	YBL063W	16
16	YMR198W	16
17	YBR086C	17
17	YPL265W	17
17	YGR113W	17
17	YPL116W	17
17	YEL017W	17
17	YDR150W	17
17	YML072C	17
17	YLL032C	17
18	YHR108W	18
18	YPR106W	18
18	YLR131C	18
18	YOR315W	18
18	YPL242C	18
18	YML065W	18
18	YML052W	18
18	YPL155C	18
18	YHR135C	18
19	YDR346C	19
19	YKL004W	19
19	YOR188W	19
19	YGL028C	19
19	YKL069W	19
19	YKR010C	19
19	YKL048C	19
19	YMR183C	19
19	YLR180W	19
19	YOL014W	19
19	YHR151C	19
19	YGL008C	19
19	YBR158W	19
20	YLR455W	20
20	YNL216W	20
20	YHR143W	20
21	YOR307C	21
21	YLR353W	21
21	YBR133C	21
21	YCL063W	21
21	YOR129C	21
21	YPL128C	21
21	YBL052C	21
21	YPL253C	21
21	YPL032C	21
21	YIR010W	21
21	YDR356W	21
21	YNL197C	21
21	YGR140W	21
21	YER016W	21
21	YER018C	21
21	YHR086W	21
21	YJL134W	21
22	YDR507C	22
22	YKL116C	22
22	YDR297W	22
22	YML109W	22
22	YDL101C	22
22	YKL165C	22
22	YER118C	22
22	YPL124W	22
22	YDL093W	22
22	YPL208W	22
22	YDR488C	22
22	YGL027C	22
22	YJL187C	22
22	YOR114W	22
22	YJL173C	22
23	YJR054W	23
23	YBL009W	23
23	YKR090W	23
23	YPL255W	23
23	YER001W	23
23	YHR061C	23
23	YOR195W	23
23	YOR083W	23
23	YEL042W	23
23	YNL166C	23
23	YDR302W	23
24	YMR305C	24
24	YPR159W	24
24	YGR014W	24
24	YLR342W	24
24	YDR309C	24
24	YNL181W	24
24	YKL101W	24
24	YMR199W	24
24	YPL256C	24
24	YOL007C	24
24	YLR049C	24
24	YLR326W	24
24	YDR225W	24
24	YJR001W	24
25	YBR010W	25
25	YKL127W	25
25	YDR224C	25
25	YKL008C	25
25	YBR161W	25
25	YDR451C	25
25	YJL158C	25
25	YDR261C	25
25	YBL003C	25
25	YBR009C	25
25	YNL031C	25
25	YOR247W	25
25	YIL123W	25
26	YOL019W	26
26	YNL283C	26
26	YBL002W	26
26	YBR243C	26
26	YLR045C	26
26	YLR084C	26
27	YBR093C	27
27	YOR342C	27
27	YBL113C	27
27	YKR077W	27
27	YCL024W	27
27	YPL232W	27
27	YDL156W	27
27	YBL111C	27
27	YER111C	27
27	YEL076C-A	27
27	YEL076C	27
27	YFL065C	27
27	YFL064C	27
28	YIL132C	28
28	YAR003W	28
28	YNL165W	28
28	YER095W	28
28	YAR018C	28
28	YHR153C	28
28	YJR006W	28
28	YNL304W	28
28	YFL060C	28
28	YDL105W	28
28	YGR238C	28
29	YPR174C	29
29	YNL082W	29
29	YHR149C	29
29	YKL108W	29
29	YBL035C	29
29	YCL061C	29
29	YOR144C	29
29	YAR008W	29
29	YNL273W	29
29	YOL017W	29
29	YJL181W	29
29	YLR032W	29
29	YPL153C	29
29	YKL045W	29
29	YPL267W	29
29	YJL115W	29
29	YMR179W	29
29	YPR018W	29
30	YNL233W	30
30	YNL309W	30
30	YDR097C	30
30	YNL102W	30
30	YPR175W	30
30	YLR103C	30
30	YJL074C	30
30	YPR135W	30
30	YDL164C	30
30	YKL113C	30
30	YBR070C	30
31	YJL201W	31
31	YER070W	31
31	YJL073W	31
31	YDL102W	31
31	YBR088C	31
31	YDL127W	31
31	YGL163C	31
31	YAR007C	31
31	YJR030C	31
31	YMR076C	31
31	YIL026C	31
31	YLR313C	31
31	YLR183C	31
31	YOR074C	31
31	YDL018C	31
32	YHR154W	32
32	YDL003W	32
32	YPL221W	32
32	YDL010W	32
32	YGR152C	32
32	YOL090W	32
32	YBR073W	32
32	YML027W	32
33	YDR501W	33
33	YDR400W	33
33	YDL157C	33
33	YML021C	33
33	YOR084W	33
33	YDL197C	33
33	YER170W	33
33	YML061C	33
33	YMR078C	33
33	YNL072W	33
33	YLL022C	33
33	YCR065W	33
33	YJL019W	33
33	YLR383W	33
33	YMR144W	33
33	YGR221C	33
33	YJL091C	33
33	YLR212C	33
33	YNL262W	33
33	YGR188C	33
33	YBL112C	33
33	YOR033C	33
33	YJR043C	33
33	YDR279W	33
33	YKL089W	33
33	YGL061C	33
33	YBR087W	33
33	YDR144C	33
33	YKL042W	33
33	YML060W	33
33	YGR109C	33
33	YLR154C	33
34	YLR210W	34
34	YGR092W	34
34	YAL040C	34
34	YGL116W	34
34	YKL185W	34
34	YBR092C	34
34	YOR127W	34
34	YEL040W	34
35	YPR019W	35
35	YBL023C	35
35	YGL201C	35
35	YOR066W	35
35	YDR528W	35
35	YBR202W	35
36	YGL101W	36
36	YGR108W	36
37	YBR296C	37
37	YLR057W	37
37	YJR003C	37
37	YBR083W	37
37	YHR005C	37
37	YIL009W	37
37	YKL183W	37
37	YER124C	37
37	YPR119W	37
37	YOR313C	37
38	YDR191W	38
38	YLR273C	38
38	YDR461W	38
38	YNL145W	38
38	YHL026C	38
38	YKL209C	38
38	YJL079C	38
38	YOR229W	38
38	YLR274W	38
38	YJL157C	38
38	YEL032W	38
39	YGL032C	39
39	YLR034C	39
39	YBR200W	39
39	YLR297W	39
39	YMR189W	39
39	YLL012W	39
39	YJL159W	39
39	YML119W	39
39	YCR042C	39
39	YLR254C	39
39	YJL044C	39
39	YDL138W	39
39	YKL163W	39
40	YPR157W	40
40	YNL160W	40
40	YBR054W	40
40	YEL065W	40
40	YGR143W	40
40	YBR157C	40
40	YPR156C	40
40	YGR138C	40
