# Supplementary material for: Bayesian hierarchical clustering for microarray time series data with replicates and outlier measurements
Source: BMC Bioinformatics. 2011 Oct 13;12:399. doi: 10.1186/1471-2105-12-399 (PMC3228548; doi:10.1186/1471-2105-12-399)
Supplement: Additional file 2 — Genes lists and cluster plots. Gene lists and cluster eps files for the S. cerevisiae 1, S. cerevisiae 2, E. coli and H. sapiens data sets using BHC with both squared exponential (BHC-SE) and cubic (BHC-C) covariances. For each covariance option, results are given for the single model likelihood, mixture model likelihood, and including replicate information. [file 1471-2105-12-399-S2.ZIP › Data_and_clusters/S_cerevisiae_2/BHC_C_Mixture/CubicRobustSPhase_clusteredGenes.csv]

1	YDR507C	1
1	YKL116C	1
1	YDR297W	1
1	YML109W	1
1	YDL101C	1
1	YKL165C	1
1	YER118C	1
1	YPL124W	1
1	YDL093W	1
1	YPL208W	1
1	YDR488C	1
1	YGL027C	1
1	YJL187C	1
1	YOR114W	1
1	YJL173C	1
2	YJR054W	2
2	YBL009W	2
2	YKR090W	2
2	YPL255W	2
2	YER001W	2
2	YHR061C	2
2	YOR195W	2
2	YOR083W	2
2	YEL042W	2
2	YNL166C	2
2	YDR302W	2
3	YMR305C	3
3	YPR159W	3
3	YGR014W	3
3	YLR342W	3
3	YDR309C	3
3	YNL181W	3
3	YKL101W	3
3	YMR199W	3
3	YPL256C	3
3	YOL007C	3
3	YLR049C	3
3	YLR326W	3
3	YDR225W	3
3	YJR001W	3
4	YBR010W	4
4	YKL127W	4
4	YDR224C	4
4	YKL008C	4
4	YBR161W	4
4	YDR451C	4
4	YJL158C	4
4	YDR261C	4
4	YBL003C	4
4	YBR009C	4
4	YNL031C	4
4	YOR247W	4
4	YIL123W	4
5	YOL019W	5
5	YNL283C	5
5	YBL002W	5
5	YBR243C	5
5	YLR045C	5
5	YLR084C	5
6	YMR295C	6
6	YLR373C	6
6	YLR437C	6
6	YPL127C	6
6	YJL118W	6
6	YOR372C	6
6	YER003C	6
6	YGR099W	6
6	YNR009W	6
6	YNL126W	6
6	YPR141C	6
6	YEL061C	6
7	YMR003W	7
7	YMR215W	7
7	YIL131C	7
7	YDR089W	7
7	YER032W	7
7	YGL216W	7
7	YMR163C	7
7	YOL012C	7
7	YKR037C	7
7	YJL092W	7
7	YOR073W	7
7	YBL063W	7
7	YMR198W	7
8	YBR086C	8
8	YPL265W	8
8	YGR113W	8
8	YPL116W	8
8	YEL017W	8
8	YDR150W	8
8	YML072C	8
8	YLL032C	8
9	YHR108W	9
9	YPR106W	9
9	YLR131C	9
9	YOR315W	9
9	YPL242C	9
9	YML065W	9
9	YML052W	9
9	YPL155C	9
9	YHR135C	9
10	YOL088C	10
10	YGL055W	10
10	YBR138C	10
10	YOL069W	10
10	YPL158C	10
10	YNL078W	10
11	YHR146W	11
11	YIL158W	11
11	YMR001C	11
11	YPL141C	11
11	YJR092W	11
11	YDR146C	11
11	YML034W	11
11	YCL014W	11
11	YGL021W	11
11	YOR025W	11
12	YML125C	12
12	YBR038W	12
12	YOL030W	12
12	YMR011W	12
12	YDL117W	12
12	YNL176C	12
12	YLR079W	12
12	YDR481C	12
12	YOL070C	12
12	YLR194C	12
12	YNL192W	12
12	YNL037C	12
12	YBR008C	12
13	YGL207W	13
13	YNL231C	13
13	YPL014W	13
13	YNL289W	13
13	YNR050C	13
13	YBR071W	13
13	YNL263C	13
13	YIL140W	13
13	YNL300W	13
13	YNL312W	13
14	YKL067W	14
14	YDR503C	14
14	YOR321W	14
14	YPR075C	14
14	YEL047C	14
15	YPL163C	15
15	YGR153W	15
15	YAL053W	15
15	YMR238W	15
15	YLR209C	15
15	YGR189C	15
15	YKR013W	15
15	YLR343W	15
15	YGL038C	15
15	YDL103C	15
15	YLR151C	15
15	YDR307W	15
15	YMR055C	15
16	YBR093C	16
16	YOR342C	16
16	YBL113C	16
16	YKR077W	16
16	YCL024W	16
16	YPL232W	16
16	YDL156W	16
16	YBL111C	16
16	YER111C	16
16	YEL076C-A	16
16	YEL076C	16
16	YFL065C	16
16	YFL064C	16
17	YIL132C	17
17	YAR003W	17
17	YLR154C	17
17	YNL165W	17
17	YER095W	17
17	YAR018C	17
17	YHR153C	17
17	YJR006W	17
17	YNL304W	17
17	YFL060C	17
17	YDL105W	17
17	YGR238C	17
18	YMR179W	18
18	YPR018W	18
18	YKL045W	18
18	YPL267W	18
18	YJL115W	18
18	YOL017W	18
18	YJL181W	18
18	YLR032W	18
18	YPL153C	18
18	YPR174C	18
18	YNL082W	18
18	YHR149C	18
18	YKL108W	18
18	YBL035C	18
18	YCL061C	18
18	YFL008W	18
18	YOR144C	18
18	YAR008W	18
18	YNL273W	18
19	YNL233W	19
19	YNL309W	19
19	YDR097C	19
19	YNL102W	19
19	YPR175W	19
19	YLR103C	19
19	YJL074C	19
19	YPR135W	19
19	YDL164C	19
19	YKL113C	19
19	YBR070C	19
20	YJL201W	20
20	YER070W	20
20	YJL073W	20
20	YDL102W	20
20	YBR088C	20
20	YDL127W	20
20	YGL163C	20
20	YAR007C	20
20	YJR030C	20
20	YMR076C	20
20	YIL026C	20
20	YLR313C	20
20	YLR183C	20
20	YOR074C	20
20	YDL018C	20
20	YMR048W	20
21	YHR154W	21
21	YDL003W	21
21	YPL221W	21
21	YDL010W	21
21	YGR152C	21
21	YOL090W	21
21	YBR073W	21
21	YML027W	21
22	YDR501W	22
22	YDR400W	22
22	YDL157C	22
22	YML021C	22
22	YOR084W	22
22	YDL197C	22
22	YER170W	22
22	YML061C	22
22	YMR078C	22
22	YNL072W	22
22	YLL022C	22
22	YCR065W	22
22	YJL019W	22
22	YLR383W	22
22	YMR144W	22
22	YGR221C	22
22	YJL091C	22
22	YLR212C	22
22	YNL262W	22
22	YGR188C	22
22	YBL112C	22
22	YOR033C	22
22	YJR043C	22
22	YDR279W	22
22	YKL089W	22
22	YGL061C	22
22	YBR087W	22
22	YDR144C	22
22	YGR109C	22
22	YKL042W	22
22	YML060W	22
23	YNR044W	23
23	YNL058C	23
23	YMR032W	23
23	YCL027W	23
23	YDR077W	23
23	YJR148W	23
23	YNL327W	23
23	YDR353W	23
23	YPL061W	23
23	YKL104C	23
24	YML058W	24
24	YOR153W	24
24	YIL106W	24
24	YNR067C	24
24	YHR023W	24
24	YLR190W	24
24	YLR303W	24
24	YKL164C	24
25	YIL066C	25
25	YML110C	25
25	YNL134C	25
25	YOL016C	25
25	YKL096W	25
26	YLR121C	26
26	YDL227C	26
26	YDL089W	26
26	YDR055W	26
27	YDR001C	27
27	YGL037C	27
27	YCL040W	27
27	YKL103C	27
27	YML100W	27
27	YOR230W	27
27	YHR113W	27
27	YMR253C	27
27	YKL151C	27
27	YBR139W	27
27	YGR086C	27
27	YOR273C	27
27	YNL015W	27
27	YLR438W	27
27	YGR044C	27
27	YMR031C	27
27	YHR137W	27
27	YER150W	27
28	YOR023C	28
28	YOR152C	28
28	YPR149W	28
28	YOR018W	28
28	YDR276C	28
28	YFL044C	28
28	YKL052C	28
29	YPR119W	29
29	YOR313C	29
29	YBR067C	29
29	YLR050C	29
29	YGR042W	29
29	YJL194W	29
29	YIL162W	29
29	YHR152W	29
29	YOR075W	29
29	YAR071W	29
29	YGR041W	29
30	YER149C	30
30	YJL137C	30
30	YOR176W	30
30	YKL035W	30
31	YOR058C	31
31	YJL078C	31
31	YKL130C	31
31	YHL028W	31
31	YOL158C	31
31	YJR137C	31
31	YKL001C	31
31	YGL184C	31
31	YLR058C	31
31	YER091C	31
31	YER042W	31
31	YPL075W	31
31	YJL051W	31
31	YLR214W	31
32	YGL101W	32
32	YGR108W	32
33	YLR455W	33
33	YNL216W	33
33	YHR143W	33
34	YML064C	34
34	YGR230W	34
34	YMR183C	34
34	YGL008C	34
34	YOL014W	34
34	YHR151C	34
34	YKL069W	34
34	YKR010C	34
34	YLR180W	34
34	YKL048C	34
34	YBR158W	34
35	YDR356W	35
35	YNL197C	35
35	YGR140W	35
35	YER016W	35
35	YGL028C	35
35	YOR188W	35
35	YKL004W	35
35	YDR346C	35
35	YOR307C	35
35	YBR133C	35
35	YCL063W	35
35	YOR129C	35
35	YPL128C	35
35	YBL052C	35
35	YPL253C	35
35	YPL032C	35
35	YLR353W	35
35	YIR010W	35
35	YER018C	35
35	YHR086W	35
35	YJL134W	35
36	YGL032C	36
36	YLR034C	36
36	YBR200W	36
36	YLR297W	36
36	YKL163W	36
36	YJL159W	36
36	YMR189W	36
36	YLL012W	36
36	YML119W	36
36	YCR042C	36
36	YLR254C	36
36	YJL044C	36
36	YDL138W	36
37	YJR003C	37
37	YBR083W	37
37	YBR296C	37
37	YLR057W	37
37	YHR005C	37
37	YIL009W	37
37	YKL183W	37
37	YER124C	37
38	YDR191W	38
38	YLR273C	38
38	YDR461W	38
38	YNL145W	38
38	YHL026C	38
38	YKL209C	38
38	YJL079C	38
38	YOR229W	38
38	YLR274W	38
38	YJL157C	38
38	YEL032W	38
39	YPR157W	39
39	YNL160W	39
39	YBR054W	39
39	YEL065W	39
39	YGR143W	39
39	YBR157C	39
39	YPR156C	39
39	YGR138C	39
40	YLR210W	40
40	YGR092W	40
40	YAL040C	40
40	YGL116W	40
40	YKL185W	40
40	YBR092C	40
40	YOR127W	40
40	YEL040W	40
41	YPR019W	41
41	YBL023C	41
41	YGL201C	41
41	YOR066W	41
41	YDR528W	41
41	YBR202W	41
